# Supplementary material for: NLC-Based Sunscreen Formulations with Optimized Proportion of Encapsulated and Free Filters Exhibit Enhanced UVA and UVB Photoprotection
Source: Pharmaceutics. 2024 Mar 20;16(3):427. doi: 10.3390/pharmaceutics16030427 (PMC10974804; doi:10.3390/pharmaceutics16030427)
Supplement: Supplementary file 1 [file pharmaceutics-16-00427-s001.zip]

Archive with 1 entries (1 files):
- pharmaceutics-2872582-SI.pdf
